# Supplementary material for: Long-Term Metabolic Remission and Predictive Factors After Sleeve Gastrectomy and Roux-en-Y Gastric Bypass in an Asian Population
Source: J Clin Med. 2026 Feb 15;15(4):1539. doi: 10.3390/jcm15041539 (PMC12942549; doi:10.3390/jcm15041539)
Supplement: Supplementary file 1 [file jcm-15-01539-s001.zip]

Archive with 6 entries (6 files):
- Figure S1_181268.pdf
- Table S1_181268.pdf
- Table S2_181268.pdf
- Table S3_181268.pdf
- Table S4_181268.pdf
- Table S5_181268.pdf
